# Supplementary material for: Pathogenic characteristics of an aggregated diarrhea event caused by Plesiomonas shigelloides from stream
Source: PLoS One. 2024 Apr 4;19(4):e0301623. doi: 10.1371/journal.pone.0301623 (PMC10994385; doi:10.1371/journal.pone.0301623)
Supplement: S1 Data — (NEWICK) [file pone.0301623.s002.newick]

((GCF_000813415.1_ASM81341v1_genomic:0.128411724,GCF_018799005.1_ASM1879900v1_genomic:0.129915390)1.000:0.016215888,((((GCF_019348785.1_ASM1934878v1_genomic:0.179772426,GCF_026240135.1_ASM2624013v1_genomic:0.137593034)0.966:0.009120552,(GCF_900454915.1_58833_C01_genomic:0.136853808,(GCF_900087055.1_31289_E01_genomic:0.060338559,(GCF_009183405.1_ASM918340v1_genomic:0.035655440,(GCF_009183385.1_ASM918338v1_genomic:0.012829110,GCF_024519275.1_ASM2451927v1_genomic:0.017856129)1.000:0.023881121)1.000:0.032968735)1.000:0.071409663)1.000:0.012320184)0.096:0.004116024,((GCF_009183495.1_ASM918349v1_genomic:0.104287314,(GCF_945952525.1_SRR9109405_bin.15_metaWRAP_v1.3_MAG_genomic:0.002286586,GCF_945956985.1_SRR12456168_bin.14_metaWRAP_v1.3_MAG_genomic:0.000151278)1.000:0.095714308)1.000:0.049058324,((GCF_003086275.1_ASM308627v1_genomic:0.141694618,GCF_947074175.1_SRR7610124_bin.1_metaWRAP_v1.3_MAG_genomic:0.145543319)1.000:0.015480281,(GCF_009183645.1_ASM918364v1_genomic:0.146469745,(GCF_003019855.1_ASM301985v1_genomic:0.142513090,GCF_009183485.1_ASM918348v1_genomic:0.150838957)0.974:0.011743648)0.967:0.007506242)1.000:0.010529769)0.967:0.006506976)0.997:0.005643370,((((GCF_009183585.1_ASM918358v1_genomic:0.126009997,GCF_026240155.1_ASM2624015v1_genomic:0.130359647)1.000:0.011981137,(GCF_009183505.1_ASM918350v1_genomic:0.131181804,GCF_945787745.1_SRR3176533_bin.1_metaWRAP_v1.3_MAG_genomic:0.130445856)0.998:0.010407252)0.774:0.005175176,(GCF_000392595.1_PleShi1.0_genomic:0.136477595,(GCF_009183535.1_ASM918353v1_genomic:0.131654066,GCF_009183605.1_ASM918360v1_genomic:0.134187841)0.594:0.010117960)0.992:0.007318571)0.428:0.005093540,(((GCF_009183595.1_ASM918359v1_genomic:0.126247060,GCF_020991025.1_ASM2099102v1_genomic:0.128164172)0.995:0.010974808,(GCF_012273295.1_ASM1227329v1_genomic:0.072630074,GCF_900454615.1_54949_E01_genomic:0.077043839)1.000:0.064722535)0.997:0.005545764,(GCF_018798985.1_ASM1879898v1_genomic:0.135646078,(GCF_009183395.1_ASM918339v1_genomic:0.087574821,GCF_009183545.1_ASM918354v1_genomic:0.085226093)1.000:0.048154206)1.000:0.009864852)0.973:0.004912059)0.489:0.004596001)0.940:0.005036738,((GCF_963559535.1_ERS723676_bin11_genomic:0.137308376,(GCF_014854595.1_ASM1485459v1_genomic:0.109397446,GCF_031854185.1_BID_PS_genomic:0.109834616)1.000:0.025885349)1.000:0.009008607,((GCF_959021465.1_DRR221358_bin.47_MetaWRAP_v1.3_MAG_genomic:0.071352363,((S2023590:0.0,S2023593:0.0):0.000026316,(S2023591:0.000000006,((S2023588:0.0,S2023589:0.0):0.000052918,(S2023592:0.0,S2023594:0.0):0.000000006)0.903:0.000026455)0.754:0.000026638)1.000:0.071418817)1.000:0.064192053,(GCF_002093895.1_ASM209389v1_genomic:0.128249337,GCF_017356085.1_ASM1735608v1_genomic:0.127367460)1.000:0.011738539)0.980:0.005890577)0.799:0.004870310);
